# Supplementary material for: Distinct spatial arrangements of ACE2 and TMPRSS2 expression in Syrian hamster lung lobes dictates SARS-CoV-2 infection patterns
Source: PLoS Pathog. 2022 Mar 7;18(3):e1010340. doi: 10.1371/journal.ppat.1010340 (PMC8930000; doi:10.1371/journal.ppat.1010340)
Supplement: S1 Table — Lung lobes from multiple Syrian hamsters have been stained with various primary and secondary antibodies. For co-staining experiments two primary and two secondary antibodies were utilized. For triple stain three primary and three secondary antibodies were used. (XLSX) [file ppat.1010340.s009.xlsx]

## Sheet: Blad1
Syrian hamster	SARS-CoV-2 infected	infected or non-infected	1st primary	1st secondary	2nd primary	2nd secondary	3rd primary	3rd secondary	Figure and panel number
v20-455		ü	anti-ACE2	goat-α-rabbit 647					1B
v20-458A		ü	anti-TMPRSS2	goat-α-mouse 647					1C
v20-457		ü	anti-K8/K18	donkey-α-GP 647					1D
v20-459		ü	anti-strep-HRP	goat-α-mouse 647		goat-α-rabbit 647			1E
v20-458B		ü	anti-TMPRSS2	goat-α-mouse 647	anti-ACE2	donkey-α-rabbit 750			2A/B
v20-408	ü		anti-NP (40143-MM05)	goat-α-mouse 647					3A
v20-457-13-3		ü	anti-NP (40143-MM05)	goat-α-mouse 647					3B
v20-409	ü			goat-α-mouse 647					3C
v20-447	ü		anti-NP mouse	goat-α-mouse 647	anti-ACE2	donkey-α-rabbit 750			4A/B
v20-409-1-3	ü		anti-tmprss2	goat-α-mouse 647	anti-ACE2	donkey-α-rabbit 750			4C/D
wp17-4312-12 #19	ü		anti-tmprss2	goat-α-mouse 555	anti-NP (COVA103-1 )	goat-α-human 647	anti-ACE2	donkey-α-rabbit 750	5A-H
v20-457-13-3		ü	40143-R001 (np)	goat-α-rabbit 647					Supplementary 5B
v20-457-13-3		ü	MA1-7401 (np)	goat-α-mouse 647					Supplementary 5C
